# Supplementary material for: Sequence Analysis of the Complete Mitochondrial Genome of a Medicinal Plant, Vitex rotundifolia Linnaeus f. (Lamiales: Lamiaceae)
Source: Genes (Basel). 2022 May 8;13(5):839. doi: 10.3390/genes13050839 (PMC9140901; doi:10.3390/genes13050839)
Supplement: Supplementary file 1 [file genes-13-00839-s001.zip]

Archive with 1 entries (1 files):
- genes-1713077-supplementary.pdf
